# Supplementary material for: Microenvironment-engineered electrified membrane for reactive separation of ammonia from wastewater
Source: Sci Adv. 2026 Jul 15;12(29):eaef5699. doi: 10.1126/sciadv.aef5699 (PMC13371912; doi:10.1126/sciadv.aef5699)
Supplement: Supplementary file 2 — Movies S1 and S2 [file sciadv.aef5699_movies_s1_and_s2.zip]

Archive with 2 entries (2 files):
- aef5699_movie_s1.mp4
- aef5699_movie_s2.mp4
